# Supplementary material for: SNAP23 deficiency triggers Trim21 mitochondrial translocation to suppress TFAM-mediated oxidative metabolism and drive chemoresistance in colorectal cancer
Source: Cell Death Dis. 2025 Nov 22;17(1):52. doi: 10.1038/s41419-025-08252-1 (PMC12811313; doi:10.1038/s41419-025-08252-1)
Supplement: Supplementary file 12 — Supporting data [file 41419_2025_8252_MOESM12_ESM.xlsx]

## Sheet: Sheet1
		Figure 1A
	Sensitive	3.35455	3.66738	3.97365	2.47183	2.62041	0.968539	1.92802	1.8236	0.541631	1.37031
		2.24661	2.89669	1.03973	1.8236	1.8748	2.14956	1.35298	2.85082	2.19291	0.89288
		0.844329	1.12065	1.62468	1.42626	2.51597	1.99762
	Insensitive	0.643804	0.434118	0.420089	1.73803	0.615495	0.47302	0.692057	0.791454	1.89717	2.83651
		1.89717	1.10023	3.36541
		Figure 1C
	Sensitive	99	107	109	119	122	74	43	138	165	79
		151	128	143	140	221	150	153	140	210	155
		177	222	177	201	237	168
	Insensitive	18	47	62	52	70	86	82	79	100	83
		98	125	107
		Figure 1D
	Sensitive	24	31	38	40	53	54	54	72	75	91
		104	117	123	123	135	144	144	147	161	170
		172	201	204	228	230	241
	Insensitive	12	22	27	32	40	48	62	70	92	102
		139	152	181
		Figure 1E
	SNAP23	24	31	38	40	53	54	54	72	75	91
		104	117	123	123	135	144	144	147	161	170
		172	201	204	228	230	241	12	22	27	32
		40	48	62	70	92	102	139	152	181
	TUNEL	99	107	109	119	122	74	43	138	165	79
		151	128	143	140	221	150	153	140	210	155
		177	222	177	201	237	168	18	47	62	52
		70	86	82	79	100	83	98	125	107
		Figure 2B
		shNT			shSNAP23			sh+rSNAP23
	PBS	0.0038005	0.00175495	0.0175335	0.016566	0.00190735	0.00986516	0.0223589	0.00690793	0.0150772
	2.5	0.212019	0.219231	0.201923	0.076758	0.0899963	0.0818106	0.229891	0.225607	0.195621
	10	0.489375	0.451875	0.50625	0.195822	0.173237	0.166358	0.447358	0.50119	0.534603
	20	0.564017	0.626844	0.498334	0.205857	0.244381	0.196097	0.545192	0.478846	0.553846
		Figure 2C
		shNT			shSNAP23			sh+rSNAP23
	24h	0.16875	0.174519	0.161538	0.114042	0.0840407	0.0967742	0.174203	0.164208	0.181342
	48h	0.314197	0.374709	0.377036	0.137521	0.129881	0.175722	0.387097	0.371817	0.39983
	72h	0.64476	0.586146	0.604796	0.169899	0.267649	0.235066	0.564831	0.436945	0.492895
		Figure 2F								Figure 2H								Figure 2I
		OXA-			OXA+					OXA-			OXA+					OXA-			OXA+
		shNT	shSNAP23	sh+rSNAP23	shNT	shSNAP23	sh+rSNAP23			shNT	shSNAP23	sh+rSNAP23	shNT	shSNAP23	sh+rSNAP23			shNT	shSNAP23	sh+rSNAP23	shNT	shSNAP23	sh+rSNAP23
	Tumor weight(mg)	767	468	495	165	433	181		TUNEL	8	9	15	120	32	118		Relative ROS level in tissue	1.45	1.18	1.91	2.67	1.7	2.11
		655	441	725	198	497	133			14	13	15	138	38	132			1.73	0.75	1.82	2.41	1.64	2.38
		621	391	570	263	450	237			16	17	23	147	45	170			1.83	0.95	1.85	2.71	2.21	2.04
		495	525	642	121	356	191			23	22	27	165	45	178			1.71	1.08	1.91	2.54	1.69	2.27
		577	513	628	172	402	187			28	22	30	184	51	197			1.5	1.04	1.52	2.51	1.67	2.43
	Figure 3A						Figure 3B							Figure 3C
		0h	24h	48h	72h			PBS	2.5	10	20			OXA-	OXA+	OXA+
	ROS intensity (gMFI)	16772	19859	43380	79603		ROS intensity (gMFI)	12160	35197	53541	53621			NAC-	NAC-	NAC+
		12845	29940	35977	54067			7138	29820	55506	55988		Apoptosis (%)	3.76	31	14.43
		12771	30049	35862	76368			7163	20285	42985	44280			2.59	35.58	21.87
														4.6	55.3	14.52
		Figure 3D					Figure 3E					Figure 3H								Figure 3H								Figure 3H
		OXA-	OXA+	OXA+			OXA-	OXA+	OXA+			OXA-			OXA+					OXA-			OXA+					OXA-			OXA+
		NAC-	NAC-	NAC+			NAC-	NAC-	NAC+			shNT	shSNAP23	sh+rSNAP23	shNT	shSNAP23	sh+rSNAP23			shNT	shSNAP23	sh+rSNAP23	shNT	shSNAP23	sh+rSNAP23			shNT	shSNAP23	sh+rSNAP23	shNT	shSNAP23	sh+rSNAP23
	Relative cell viability	1.24489	0.454191	1.16758		Fold Caspase-3 activation	0.874332	28.6957	9.66512		ROS intensity (gMFI)	16913	7262	20163	46971	20394	54503		mitoROS level	1.862	0.565	1.825	3.455	2.134	3.564		ΔΨ m	14.35	7.56	17.36	7.28	2.64	6.46
		0.756217	0.366438	0.867198			0.969169	22.7692	11.3988			29185	7351	29514	54886	17049	47559			1.408	0.487	1.178	3.298	1.393	2.865			16.61	9.81	18.58	7.45	2.92	7.72
		0.998894	0.425175	1.25535			1.1565	24.3507	10.8408			20158	7308	29568	55249	17004	46966			1.457	0.615	1.617	3.771	1.827	3.633			20.82	10.92	19.08	7.94	3.35	9.19
		Figure 3I								Figure 3I								Figure 3I
		OXA+								OXA+								OXA+
		NAC-			NAC+					NAC-			NAC+					NAC-			NAC+
		shNT	shSNAP23	sh+rSNAP23	shNT	shSNAP23	sh+rSNAP23			shNT	shSNAP23	sh+rSNAP23	shNT	shSNAP23	sh+rSNAP23			shNT	shSNAP23	sh+rSNAP23	shNT	shSNAP23	sh+rSNAP23
	Apoptosis (%)	42.1	24.9	38.7	18.5	13	19.6		Fold Caspase-3 activation	10.8463	5.43012	12.8835	6.3882	1.02795	4.88199		Inhibition rate of proliferation (%)	0.5516	0.462	0.6079	0.3233	0.1531	0.2718
		47.2	26.8	40.1	26.8	12.96	28.3			9.87888	6.36491	10.9022	4.40683	0.976708	3.8913			0.6076	0.4228	0.6607	0.275	0.2061	0.2527
		51.3	27.5	39.7	28.9	14.14	28			9.87888	5.36646	9.84472	4.40062	0.995342	4.88199			0.6026	0.4844	0.7031	0.2955	0.192	0.3169
		Figure 4D											Figure 4E					Figure 4G
	Time (minutes)	shNT			shSNAP23			sh+rSNAP23					shNT	shSNAP23	sh+rSNAP23			shNT	shSNAP23	sh+rSNAP23
	1.3	228.217	213.452	200.429	172.38	166.368	167.347	200.927	200.836	201.284		Basal OCR (pmol/min)	84.6705	58.2674	68.1756		Relative mtDNA level	2.94269	1.36735	3.07913
	7.79	209.566	208.283	207.821	162.639	161.447	158.537	191.719	198.427	227.518			69.2229	37.8538	74.01			2.22731	0.712617	3.78395
	14.26	214.917	203.465	198.787	168.197	160.037	150.269	194.719	197.427	196.518			64.2539	33.3158	68.4014			2.86231	0.751824	2.31478
	20.83	127.71	158.855	152.038	110.378	140.292	149.185	137.332	142.563	139.853								2.91624	1.25152	2.03981
	27.31	177.728	166.091	138.771	127.19	129.255	117.19	149.538	151.836	150.581								2.4945	0.916689	2.83086
	33.8	175.061	177.79	141.513	134.578	130.462	120.865	155.483	151.328	154.647
	40.35	295.835	275.362	294.826	195.974	178.358	171.087	272.452	272.431	274.445
	46.84	281.924	284.467	272.49	168.39	170.087	189.457	242.314	274.554	277.947			Figure 4F
	53.33	262.924	283.467	281.49	163.029	180.627	175.492	238.864	271.989	267.318			shNT	shSNAP23	sh+rSNAP23
	59.91	150.631	153.423	153.143	129.547	109.949	121.219	142.084	137.474	145.924		SRC (pmol/min)	80.9184	27.7764	77.7328
	66.4	135.656	138.72	139.391	109.93	122.183	116.953	138.726	124.537	125.438			71.8973	18.3206	75.004
	72.89	130.246	134.242	134.533	119.703	116.824	116.416	126.544	123.417	128.117			96.039	20.8184	77.9269
		Figure 4K
	Sensitive	18	21	23	27	43	50	66	75	83	86
		88	94	105	109	118	122	134	142	145	153
		178	186	199	206	209	247
	Insensitive	11	14	22	25	32	44	54	66	75	77
		125	147	176
		Figure 4L
	SNAP23	13	24	27	33	33	40	44	46	47	61
		65	68	70	75	79	82	95	95	119	124
		129	130	132	142	152	159	165	168	175	178
		183	189	191	201	204	224	228	231	247
	TFAM	42	23	26	87	67	17	20	22	49	55
		139	65	95	99	45	167	15	26	12	78
		82	144	148	67	76	93	95	198	33	126
		133	85	177	113	152	205	208	179	187
		Figure 5C						Figure 5C						Figure 5C						Figure 5E						Figure 5E
		oeNC	oeTFAM	oeNC	oeTFAM			oeNC	oeTFAM	oeNC	oeTFAM			oeNC	oeTFAM	oeNC	oeTFAM			oeNC	oeTFAM	oeNC	oeTFAM			oeNC	oeTFAM	oeNC	oeTFAM
		shNT	shNT	shSNAP23	shSNAP23			shNT	shNT	shSNAP23	shSNAP23			shNT	shNT	shSNAP23	shSNAP23			shNT	shNT	shSNAP23	shSNAP23			shNT	shNT	shSNAP23	shSNAP23
	Apoptosis (%)	29.7	46.4	15.87	27.9		Fold Caspase-3 activation	4.58201	8.21481	0.97858	3.51958		Inhibition rate of proliferation (%)	52.76	74.65	32.79	60.33		ROS intensity (gMFI)	47835	80625	29626	55607		mitoROS level	2.425	4.716	1.343	2.151
		26.01	46.45	15.75	22.18			5.44712	6.23684	1.03733	3.96818			50.49	70.12	26.07	57.15			43415	80928	29928	44319			2.365	5.603	1.652	2.455
		28.45	50.21	14.77	23.35			4.46548	7.79461	0.984088	4.88103			58.67	64.55	30.31	51.67			44730	81148	20617	48296			2.744	5.31	1.758	2.657
																										Figure 5E
		Figure 5F						Figure 5F						Figure 5F												oeNC	oeTFAM	oeNC	oeTFAM
		NAC-	NAC-	NAC+	NAC+			NAC-	NAC-	NAC+	NAC+			NAC-	NAC-	NAC+	NAC+									shNT	shNT	shSNAP23	shSNAP23
		oeNC	oeTFAM	oeNC	oeTFAM			oeNC	oeTFAM	oeNC	oeTFAM			oeNC	oeTFAM	oeNC	oeTFAM								ΔΨ m	0.961	2.636	0.404	0.988
		shNT	shNT	shNT	shNT			shNT	shNT	shNT	shNT			shNT	shNT	shNT	shNT									1.613	3.08	0.602	1.444
	Apoptosis (%)	42.7	53.2	14.3	28.7		Fold Caspase-3 activation	8.46651	15.6713	0.907783	3.82294		Inhibition rate of proliferation (%)	66.76	80.26	16.82	45.67									1.389	2.608	0.69	1.608
		38.1	47.6	14.29	18.27			6.4134	13.8314	0.775009	4.13163			52.67	76.45	20.27	39.87
		33.29	53.16	12.87	26.33			6.63223	12.4722	1.31721	4.32566			53.49	70.23	20.45	45.24
		Figure 6C						Figure 6E						Figure 6F
		OXA-		OXA+				OXA-		OXA+				OXA-		OXA+
		shSNAP23	shSNAP23	shSNAP23	shSNAP23			shSNAP23	shSNAP23	shSNAP23	shSNAP23			shSNAP23	shSNAP23	shSNAP23	shSNAP23
		oeNC	oeTFAM	oeNC	oeTFAM			oeNC	oeTFAM	oeNC	oeTFAM			oeNC	oeTFAM	oeNC	oeTFAM
	Tumor weight(mg)	896	681	617	206		TUNEL	10	8	26	129		Relative ROS level in tissue	0.87	1.3	1.75	1.84
		449	625	422	201			15	10	31	146			1.04	1.72	1.67	2.19
		795	793	379	86			18	14	43	177			1.22	1.61	1.83	1.74
		513	461	409	89			23	19	48	183			1.07	1.83	1.42	2.06
		806	820	438	95			25	22	54	206			0.8	1.68	1.36	2.34
							Figure 8B				Figure 8B				Figure 8B				Figure 8D				Figure 8D				Figure 8D				Figure 8D
		Figure 8B					X	Mito	Trim21		X	Mito	Trim21		X	Mito	Trim21		shNT	shSNAP23	sh+rSNAP23		X	Mito	Trim21		X	Mito	Trim21		X	Mito	Trim21
		shNT	shSNAP23	sh+rSNAP23			0	0	0.6		0	0	0		0	0.3304	13.9196		2.212	1.179	3.097		0	2.24865	12.6316		0	5.0268	28.5893		0	0.210005	14.1949
		2.00196	0.901193	3.88151			0.0882	0	0		0.0893	0	0		0.09036	1.875	7.3214		1.679	0.952	3.287		0.0904	2.71446	13.6491		0.09036	12.2411	30.0089		0.0893	0	16.7966
		1.30703	0.616013	3.98912			0.1765	0	3.4		0.1786	0	0		0.18072	9.8393	17.2054		2.766	0.47	2.439		0.1807	7.85407	12.8246		0.18072	16.5982	25.2768		0.1786	5.05135	18.8475
		1.47682	0.442961	1.44373			0.2647	0	0.2		0.2679	0	0		0.27108	10.1518	15.2768		4.84	1.029	3.328		0.2711	9.84565	9.5658		0.27108	17.4554	19.4554		0.2679	17.2783	18.2797
		2.4398	0.308418	4.07372			0.3529	0	5.15		0.3571	0	0		0.36145	12.2411	15.9643		3.816	0.256	2.326		0.3614	15.3868	10.8772		0.36145	18.7232	19.1607		0.3571	28.0726	11.5085
		4.59855	0.84421	1.56116			0.4412	0	16.3875		0.4464	0	0		0.45181	21.2857	6.4018		3.307	0.834	2.054		0.4518	21.8916	12.3597		0.45181	14.0625	21.625		0.4464	36.8538	11.7203
		2.69683	0.393711	4.47914			0.5294	0.675	20.2125		0.5357	0	0.5207		0.54217	25.5714	7.6429		2.28	0.556	3.954		0.5422	21.5866	13.7763		0.54217	16.9643	27.5536		0.5357	43.5725	12.5932
		1.61138	0.498435	3.77175			0.6176	5.4	14.45		0.625	0	0.284		0.63253	19.0893	5.875		1.335	0.883	1.635		0.6325	26.8066	13.9035		0.63253	13.2589	29.7589		0.625	50.7975	15.7119
		1.258	0.612127	2.32421			0.7059	11.9625	16.9125		0.7143	0	4.8994		0.72289	21.2232	3.5536		2.933	1.079	4.118		0.7229	34.4517	13.1886		0.72289	17.5982	38.8571		0.7143	52.8848	13.8644
		3.84192	0.484519	2.19887			0.7941	23.8	11.5		0.8036	0	6.4497		0.81325	25.75	4.3125		2.878	0.354	4.356		0.8133	48.4572	14.4079		0.81325	25.2232	45.2321		0.8036	54.0705	18.6949
		3.67115	0.944532	2.53996			0.8824	31.8625	7.0875		0.8929	0	5.9882		0.90361	23.9107	3.0536		2.866	1.41	4.184		0.9036	72.196	11.0263		0.90361	20.2857	49.7321		0.8929	55.8736	17.3051
		4.86586	1.07609	3.01012			0.9706	34.6875	4.4		0.9821	0	6.6864		0.99398	25.7321	6.6071		4.977	0.212	3.897		0.994	76.8538	8.3991		0.99398	20.3036	55.1786		0.9821	59.5911	20.3136
		5.00013	1.61172	3.58479			1.0588	38.6625	8.9125		1.0714	0	5.6272		1.08434	20.4554	3.4554		4.634	1.046	1.46		1.0843	78.733	12.1228		1.08434	23.2054	49.375		1.0714	54.2433	26.3898
		3.45833	0.731623	4.93423			1.1471	39.5875	8.45		1.1607	0	3.7456		1.1747	20.1429	5.6696		4.144	0.665	3.31		1.1747	72.7742	16.6184		1.1747	28.875	38.5268		1.1607	43.6095	29.2712
		1.90618	0.412473	1.84424			1.2353	38.4	5.1125		1.25	0	0.1893		1.26506	15.5268	6.8125		3.631	0.8	3.575		1.2651	64.5186	17.3202		1.26506	38.6071	34.2946		1.25	42.7821	25.678
		3.45259	0.909556	4.53935			1.3235	38.0375	2.65		1.3393	0.0592	1.0414		1.35542	7.7768	10.5						1.3554	48.5054	15.1886		1.35542	35.5982	34.9911		1.3393	42.6092	27.6695
							1.4118	38.9625	3.15		1.4286	0	1.9822		1.44578	6.1429	11.2054						1.4458	34.3071	14.3948		1.44578	32.5804	44.5357		1.4286	37.4097	37.4661
							1.5	46.8125	4.6625		1.5179	0	2.929		1.53614	4.375	9.4375						1.5361	31.0146	17.1535		1.53614	33.25	48.4107		1.5179	26.7389	34.839
							1.5882	48.4	7.325		1.6071	0	4.2604		1.62651	3.4286	3.0536						1.6265	28.0271	17.9386		1.62651	33.3125	44.5714		1.6071	23.5648	32.0678
							1.6765	47.2375	9.5875		1.6964	0	6.4911		1.71687	1.4018	8.9911						1.7169	31.898	20.5965		1.71687	31.4018	42.5893		1.6964	20.403	18.4322
							1.7647	51.075	11.0625		1.7857	0	8.9941		1.80723	3.0357	14.3393						1.8072	33.1186	19.9825		1.80723	33.3214	51.1696		1.7857	21.9344	27.4661
							1.8529	49.5625	4.7375		1.875	0	10.3077		1.89759	0.7946	22.9643						1.8976	33.3595	18.7938		1.89759	43.3036	66.9464		1.875	23.4783	33.5932
							1.9412	36.15	1.15		1.9643	0	9.0414		1.98795	2.3125	25.6518						1.988	30.1795	21.7413		1.98795	42.1071	80.4375		1.9643	22.058	62.4237
							2.0294	30.5375	0.5625		2.0536	0	6.9053		2.07831	2.6339	32.6607						2.0783	29.0389	20.2587		2.07831	39.7321	68.1786		2.0536	24.7133	71.1356
							2.1176	27.8	0.55		2.1429	0	6.5444		2.16867	6	21.5089						2.1687	26.0194	13.8421		2.16867	48.7768	56.0446		2.1429	15.5739	70.3305
							2.2059	27.6625	1.15		2.2321	0.1065	10.7692		2.25904	6.0536	23.4107						2.259	20.6711	12.7237		2.25904	55.25	41.5536		2.2321	13.2891	60.6949
							2.2941	28.4125	0.75		2.3214	3.0828	10.3965		2.3494	3.8304	22.4286						2.3494	20.8959	12.0702		2.3494	70.6161	34.4107		2.3214	17.2537	48.5169
							2.3824	32.0625	2.3625		2.4107	3.8639	10.6391		2.43976	7.0536	26.7232						2.4398	16.0613	8.51755		2.43976	79.1161	31.7768		2.4107	15.2529	42.2034
							2.4706	28.025	3.9		2.5	4.8817	11.787		2.53012	8.8929	22.0089						2.5301	10.1348	15.943		2.53012	76.2857	36.1964		2.5	16.735	29.0085
							2.5588	13.6125	7.2		2.5893	5.6746	13.5444		2.62048	6.8929	21.3839						2.6205	9.28354	15.022		2.62048	75.3036	36.5179		2.5893	15.7715	36.7966
							2.6471	9.3	3.3125		2.6786	2.1775	19.3965		2.71084	7.5536	23.6071						2.7108	6.61723	14.1228		2.71084	64.2589	28.4196		2.6786	11.4736	35.1017
							2.7353	0.975	7.2125		2.7679	1.8225	18.9172		2.8012	5.6875	22.0893						2.8012	7.9665	15.0921		2.8012	49.7679	28.6339		2.7679	11.1896	38.4153
							2.8235	0.9375	11.0625		2.8571	2.3846	19.1361		2.89157	9.5982	16.875						2.8916	10.745	16.228		2.89157	33.5804	32.0625		2.8571	11.7207	40.678
							2.9118	2.3875	8.2625		2.9464	2.858	16.8402		2.98193	7.6696	15.0893						2.9819	10.8254	20.8816		2.98193	20.9196	35.9732		2.9464	10.1275	41.7542
							3	4.625	11.6375		3.0357	5.568	17.3432		3.07229	11.3214	11.5179						3.0723	12.0139	18.0131		3.07229	18.25	33.0357		3.0357	11.5724	37.2542
							3.0882	0	13.825		3.125	4.5089	12.787		3.16265	7.6964	11.1786						3.1627	17.6032	16.7369		3.16265	19.6518	28.2768		3.125	16.0186	28.6356
							3.1765	0.2	8.8375		3.2143	5.4911	15.7929		3.25301	6.0446	15.5893						3.253	25.1521	12.1623		3.25301	26.6786	34.8661		3.2143	21.4899	21.2203
							3.2647	1.2125	7.425		3.3036	7.8698	17.2485		3.34337	2.5714	22.7679						3.3434	30.9503	11.4254		3.34337	36.4107	39.6071		3.3036	20.9341	20.5763
							3.3529	3.0625	2.35		3.3929	8.787	17.0118		3.43373	3.1161	18.2768						3.4337	32.2353	8.9342		3.43373	40.9464	48.2321		3.3929	21.0453	17.7203
							3.4412	1.15	15.1		3.4821	11.7041	21.5089		3.5241	3.3393	13.8571						3.5241	28.5733	40.7368		3.5241	46.2321	40.0446		3.4821	12.6592	13.839
							3.5294	2.775	18.2125		3.5714	14.4438	24.426		3.61446	2.75	14.5179						3.6145	22.6788	51.4825		3.61446	43.2232	39.6518		3.5714	18.921	16.3814
							3.6176	4.3	17.65		3.6607	17.0178	24.8757		3.70482	3.1161	11.6071						3.7048	22.0202	70.1228		3.70482	36.1875	32.6875		3.6607	19.3655	15.4576
							3.7059	12.55	9.9625		3.75	18.2189	21.8402		3.79518	1.5089	9.6429						3.7952	15.2423	63.9912		3.79518	32.6696	36.0893		3.75	26.5289	17.1441
							3.7941	33.7875	5.2875		3.8393	18.8935	16.3136		3.88554	0	11.2232						3.8855	13.7486	64.4123		3.88554	34.4196	32.2321		3.8393	21.7245	20.4407
							3.8824	45.55	5.65		3.9286	18.2604	20.426		3.9759	1.4196	11.4375						3.9759	8.59288	61.3509		3.9759	35.3661	33.2946		3.9286	24.7505	25.9492
							3.9706	50.1375	3.075		4.0179	21.7337	15.3787		4.06627	1.3393	10.6161						4.0663	6.53704	56.2895		4.06627	35.1161	38.8214		4.0179	25.652	28.5508
							4.0588	56.9125	3.1		4.1071	20.4201	22.7988		4.15663	1.1964	17.1518						4.1566	6.63335	50.9912		4.15663	32.9464	37		4.1071	16.0556	34.8051
							4.1471	53.3	4.475		4.1964	21.1598	20.6095		4.24699	0.8214	21.1518						4.247	5.28427	52.9912		4.24699	28.9107	26.4107		4.1964	15.0428	31.5678
							4.2353	56.4	1.225		4.2857	21.4083	28.432		4.33735	3.3125	14.0357						4.3373	10.4078	54.0439		4.33735	27	31.3929		4.2857	11.2266	38.7458
							4.3235	56.175	6		4.375	22.2189	29.2781		4.42771	1.9286	14.9643						4.4277	17.25	80.7982		4.42771	28.0714	39.4018		4.375	12.4616	32.0932
							4.4118	70.2125	11.6875		4.4643	21.432	30.7041		4.51807	1.7411	13.4196						4.5181	19.0007	71.3947		4.51807	32.0536	41.8929		4.4643	4.68089	33.6102
							4.5	67.225	7.8375		4.5536	22.9112	22.7929		4.60843	1.75	22.8482						4.6084	28.75	70.4123		4.60843	37.375	37.9911		4.5536	10.6832	25.9831
							4.5882	59.1125	9.25		4.6429	19.5444	29.6272		4.6988	0.4018	31.0536						4.6988	32.8456	74.0351		4.6988	38.9911	43.5714		4.6429	11.4612	21.7797
							4.6765	52.525	11.1		4.7321	21.1183	32.3077		4.78916	0.6696	36.1696						4.7892	37.0697	58.1316		4.78916	40.2143	45.7589		4.7321	16.488	23.3475
							4.7647	60.2625	6.8625		4.8214	20.9467	35.213		4.87952	0	32.8393						4.8795	38.6116	45.807		4.87952	32.2321	43.9911		4.8214	6.82547	32.0424
							4.8529	62.7125	6.95		4.9107	18.0592	39.8757		4.96988	0	25.8125						4.9699	34.6927	34		4.96988	32.8839	41.1875		4.9107	9.22468	44.2627
							4.9412	60.0125	5.1875		5	17.6391	41.5207		5.06024	0.375	18.5446						5.0602	28.3162	35.7851		5.06024	26.1786	46.5625		5	8.62005	31.2797
							5.0294	51.9125	5.05		5.0893	20.2604	36.9172		5.1506	0.3125	18.1071						5.1506	14.7604	35.1184		5.1506	21.1071	49.4911		5.0893	9.23241	29.4746
							5.1176	47.775	12.25		5.1786	25.8107	27.1183		5.24096	0.7054	24.5625						5.241	6.61723	36.7895		5.24096	15.3304	52.9732		5.1786	11.5425	22.6949
							5.2059	45.875	12.8875		5.2679	35.6805	25.6391		5.33133	0	26.2411						5.3313	11.4518	36.1097		5.33133	14.8125	57.2589		5.2679	11.2208	20.4661
							5.2941	48.0375	21.0625		5.3571	32.6035	27.6805		5.42169	0	30.6786						5.4217	12.03	33.5965		5.42169	14.1339	55.5357		5.3571	9.61613	17.8475
							5.3824	48.2875	13.325		5.4464	35.3787	26.7041		5.51205	1.8304	27.1339						5.512	13.6201	30.0789		5.51205	18.1429	50.3661		5.4464	6.14332	21.8475
							5.4706	48.1125	6.4125		5.5357	41.0769	25.6923		5.60241	1.8482	31.4732						5.6024	17.7318	28.193		5.60241	22.3304	48		5.5357	5.91076	24.1356
							5.5588	53.2625	8.425		5.625	39.8935	28.7929		5.69277	4.6696	26.5982						5.6928	24.8952	29.0263		5.69277	25.5089	36.1786		5.625	9.60865	24.0339
							5.6471	54.0375	4.15		5.7143	45.0651	22.1538		5.78313	6.7143	22.0804						5.7831	38.7722	30.8465		5.78313	28.2054	41.2768		5.7143	5.49599	28.4915
							5.7353	54.4375	2.2		5.8036	48.6509	24.2485		5.87349	4.2411	22.9464						5.8735	58.2225	28.4167		5.87349	24.8304	39.25		5.8036	5.49599	39.7203
							5.8235	52.2375	5.6625		5.8929	51.0237	34.3905		5.96386	1.8482	22.7589						5.9639	72.0674	29.4649		5.96386	30.6071	48.3036		5.8929	8.37369	26.8305
							5.9118	50.825	2.9875		5.9821	53.0355	31.929		6.05422	0.1339	28.6786						6.0542	73.8343	29.2938		6.05422	36.4464	49.0982		5.9821	10.1275	28.7627
							6	43.85	1.1125		6.0714	50.787	30.2544		6.14458	1.2232	24.75						6.1446	76.0026	27.0307		6.14458	38.5268	43.1875		6.0714	5.50838	27.8814
							6.0882	35.9375	1.8375		6.1607	51.568	27.9172		6.23494	1.2589	19.1875						6.2349	65.4502	23.4342		6.23494	41.8125	40.8125		6.1607	6.91633	22.9831
							6.1765	28.5125	3.025		6.25	53.9231	34.8047		6.3253	1.1161	16.5357						6.3253	65.2092	19.7982		6.3253	51.8571	36.3393		6.25	12.6716	21.2119
							6.2647	25.225	8.1125		6.3393	58.8876	40.7692		6.41566	1.9911	16.1696						6.4157	63.4907	21.2062		6.41566	59.7232	38.5357		6.3393	15.0552	21.1831
							6.3529	28.0875	10.575		6.4286	57.7811	37.213		6.50602	2.9821	12.6786						6.506	67.3455	17.228		6.50602	61.4196	35.0446		6.4286	15.3146	18.7712
							6.4412	26.65	9.65		6.5179	59.5976	33.7337		6.59639	1.0357	16.6964						6.5964	70.8469	25.7413		6.59639	58.2411	33.0446		6.5179	11.5724	14.8136
							6.5294	28.2125	6.325		6.6071	60.1775	29.8047		6.68675	2.7946	19.25						6.6867	74.6533	27.6404		6.68675	40.9018	30.5357		6.6071	17.3277	10.6949
							6.6176	26.4375	7.7375		6.6964	60.8343	33.1775		6.77711	1.2321	12.7768						6.7771	82.2826	31.7413		6.77711	36.1964	33.25		6.6964	24.3552	11.7458
							6.7059	28.075	6.325		6.7857	56.0888	33.568		6.86747	0.0893	22.7232						6.8675	80.532	28.1447		6.86747	31.2411	39.375		6.7857	27.307	16.9322
							6.7941	35.8625	4.2		6.875	48.3846	36.071		6.95783	0	30.9375						6.9578	77.2554	29.6755		6.95783	34.7054	37.8036		6.875	29.6782	11.1441
							6.8824	31.85	4.425		6.9643	42.5266	33.5621		7.04819	1.6429	42.7232						7.0482	71.5214	21.8772		7.04819	31.0804	43.4018		6.9643	30.0611	10.322
							6.9706	32.425	10.15		7.0536	36.5621	31.2249		7.13855	1.4911	41.1786						7.1386	64.599	20.2894		7.13855	34.0536	44.1964		7.0536	29.7276	9.5763
							7.0588	34.3375	7.2		7.1429	31	29.7633		7.22892	1.2411	29.5446						7.2289	52.6975	18.307		7.22892	28.9286	41.6696		7.1429	38.163	9.2627
							7.1471	37.8125	4.9375		7.2321	35.8757	25.3787		7.31928	0.9018	29.4643						7.3193	50.6577	15.2675		7.31928	30.9821	41.8929		7.2321	36.9156	8.2373
							7.2353	35.35	6.6875		7.3214	37.574	24.213		7.40964	0	24.3125						7.4096	55.7651	22.0394		7.40964	31.0357	29.4554		7.3214	31.3578	6.7119
							7.3235	40	17.3		7.4107	38.3728	25.2249		7.5	0	16.3929						7.5	59.5718	24.864		7.5	27.7857	40.625		7.4107	26.1954	11.6356
							7.4118	38.675	18.7375		7.5	42.9467	29.8521		7.59036	0	20.7679						7.5904	61.8686	26.3947		7.59036	20.8125	45.4732		7.5	19.1679	13.2119
							7.5	40.025	23.6		7.5893	42.8166	27.5917		7.68072	0	19.8571						7.6807	62.013	27.2675		7.68072	19.1071	48.75		7.5893	17.5007	16.3136
							7.5882	42.4375	27.1625		7.6786	43.5089	29.4675		7.77108	0	27.2768						7.7711	52.553	25.0307		7.77108	14.6875	38.8571		7.6786	27.344	22.7966
							7.6765	30.725	22.175		7.7679	38.7101	24.5858		7.86145	0	24.8482						7.8614	48.2967	18.2369		7.86145	16.8125	33.2946		7.7679	41.6211	22.3305
							7.7647	25.4125	19.0625		7.8571	32.6686	35.6272		7.95181	0	20.0625						7.9518	39.8966	14.1359		7.95181	11.8571	27.5893		7.8571	53.243	25
							7.8529	15.5	21.4		7.9464	30.5444	35.7041		8.04217	0	9.7054						8.0422	35.6082	18.3553		8.04217	10.7054	32.0893		7.9464	57.8251	19.0169
							7.9412	10.0125	25.6		8.0357	27.6568	33.2959		8.13253	0	11.4732						8.1325	29.5047	19.057		8.13253	12.6696	27.5		8.0357	60.962	18.6017
							8.0294	10.5625	17.525		8.125	20.2249	35.2604		8.22289	0.1607	9.8929						8.2229	31.0466	19.807		8.22289	15.25	23.4911		8.125	55.5524	18.1695
							8.1176	11.925	10.775		8.2143	15.4852	35.0533		8.31325	0	7.5						8.3133	34.7086	18.0745		8.31325	26.6071	21.375		8.2143	42.8562	15.0847
							8.2059	13.3125	3.4		8.3036	15.2249	37.0118		8.40361	0	2.1339						8.4036	32.171	18.75		8.40361	31.5357	28.2321		8.3036	39.0399	13.4746
							8.2941	12.475	9.9625		8.3929	11.8402	33.8225		8.49398	0	2.2232						8.494	31.368	17.3377		8.49398	37.6964	31.25		8.3929	44.5976	12.2373
							8.3824	11.5625	9.2125		8.4821	14.0059	32.6923		8.58434	0.4821	2.3482						8.5843	32.3316	15.0307		8.58434	45.4821	36.4732		8.4821	45.1163	9
							8.4706	9.2875	9.175		8.5714	18.9941	25.9704		8.6747	3.6161	3.3482						8.6747	28.6857	10.1184		8.6747	43.3482	42.8125		8.5714	47.7224	3.5932
							8.5588	10.6	4.575		8.6607	19.787	29.7692		8.76506	6.8661	2.3482						8.7651	18.6634	10.6052		8.76506	41.5179	58.5268		8.6607	41.6705	8.4492
							8.6471	10.6125	0.925		8.75	20.7219	33.3373		8.85542	16.0179	2.1518						8.8554	7.56496	14.2544		8.85542	43.0982	51.2232		8.75	41.2013	7.9661
							8.7353	8.3375	1.275		8.8393	21.2663	28.8757		8.94578	27.7857	2.6518						8.9458	0.979768	64.5702		8.94578	38.8214	53.7589		8.8393	42.4486	9.5
							8.8235	8.875	5.975		8.9286	23.9882	28.0118		9.03614	32.2143	0.8929						9.0361	0.771034	59.614		9.03614	36.8304	47.1339		8.9286	25.4667	15.3983
							8.9118	9.5375	4.425		9.0179	21.3136	35.355		9.12651	31.1786	0.875						9.1265	1.17257	51.3947		9.12651	31.3929	42.0357		9.0179	23.54	23.8644
							9	3.8625	3.3375		9.1071	18.5562	35.1302		9.21687	24.8929	0.9464						9.2169	2.9393	48.5		9.21687	29.7946	49.8214		9.1071	25.8248	22.5847
							9.0882	3.5875	0.975		9.1964	18.1598	29.1243		9.30723	23.1696	0.5179						9.3072	4.07965	56.7544		9.30723	40.9018	47.9464		9.1964	27.4058	21.1525
							9.1765	4.8	3.6125		9.2857	14.2308	21.6035		9.39759	16.8482	0.0714						9.3976	5.6858	56.114		9.39759	32.9196	57.4375		9.2857	30.0117	21.9153
							9.2647	3.0875	8.6875		9.375	14.0178	18.5799		9.48795	17.2946	2.1518						9.488	2.63408	52.5175		9.48795	39.75	47.3125		9.375	8.3177	18.822
							9.3529	1.625	8.8375		9.4643	20.3314	17.0947		9.57831	14.4107	3.3571						9.5783	1.49373	50.5877		9.57831	31.5	61.9732		9.4643	9.41846	10.0254
							9.4412	2.45	2.2875		9.5536	22.9941	28.3373		9.66867	13.7232	0.9643						9.6687	0.417651	53.2719		9.66867	37.125	57.3214		9.5536	11.3758	8.8559
							9.5294	0.7125	14.3625		9.6429	26.574	34.3373		9.75904	8	0.3304						9.759	0	46.7281		9.75904	29.3839	56.9643		9.6429	11.3603	9.0169
							9.6176	1.2	20.05		9.7321	26.7337	40.5976		9.8494	0.8036	0.2411						9.8494	0	44.8772		9.8494	33.5982	50.2411		9.7321	11.0696	7.2034
							9.7059	2.3	23.45		9.8214	23.9941	32.5799		9.93976	0	0.0536						9.9398	0	8.2456		9.93976	27.7589	44.2946		9.8214	11.0192	7.7712
							9.7941	3.15	14.075		9.9107	20.0118	27.9527		10.0301	0	1.6071						10.0301	0	6.8772		10.0301	22.2768	62.625		9.9107	10.2906	13.678
							9.8824	0.5	16		10	16.7396	27.8521										10.1205	0	5.193						10	10.6433	19.839
							9.9706	4.7875	26.8875		10.0893	10.6805	23.9882										10.2108	0	5.5965						10.0893	12.1587	21.0763
							10.0588	6.5875	35.375		10.1786	4.8757	16.645																		10.1786	12.0502	12.5169
							10.1471	8.9875	47.3125		10.2679	3.9053	19.574																		10.2679	11.589	14.8814
							10.2353	12.5	58.9		10.3571	3.432	21.8994
							10.3235	13.9125	67.8		10.4464	4.8521	21.9941
							10.4118	24.0875	60.9875		10.5357	6.568	24.3195
							10.5	26.6625	50.4125		10.625	5.4615	28.8107
							10.5882	29	52.675		10.7143	6.3195	36.432
							10.6765	32.1375	65.4625		10.8036	6.432	32.7337
							10.7647	29.0375	52.3375		10.8929	6.7633	35.2604
							10.8529	20.8125	34.8375		10.9821	5.2604	28.8047
							10.9412	21.4125	28.6125		11.0714	6.0828	24.4438
							11.0294	23.3875	20.95		11.1607	3.6805	26.6509
							11.1176	20.725	20.8875		11.25	3.4556	24.2308
							11.2059	21.875	23.425		11.3393	4.2959	28.4615
							11.2941	22.8625	26.0375		11.4286	4.8935	31.4024
							11.3824	16.1	27.8125		11.5179	5.8935	27.2544
							11.4706	15.7	29.3125		11.6071	4.8166	24.8107
							11.5588	12.9875	29.3375		11.6964	5.4734	21.5207
							11.6471	11.05	22.1875		11.7857	3.7396	21.6923
							11.7353	10.1	21.2875		11.875	1.8343	17.7219
							11.8235	8.1625	18.45		11.9643	2.0118	10.1479
							11.9118	9.1375	9.55		12.0536	1.071	10.5266
							12	7.85	7.3625		12.1429	1.2485	11.9172
							12.0882	12.9625	4.35		12.2321	1.5799	11.8935
							12.1765	18.7375	3.275		12.3214	2.2544	11.8225
							12.2647	12.6375	14.8625		12.4107	1.355	9.4142
							12.3529	23.025	14.5		12.5	2.4379	9.6272
							12.4412	24.5375	25.725		12.5893	4.0296	11.3965
							12.5294	25.075	25.675		12.6786	5.9231	9.1953
							12.6176	24.9375	22.7875		12.7679	8.5444	10.3787
											12.8571	10.8225	11.2781
											12.9464	11.432	10.3965
											13.0357	11.8817	9.1361
											13.125	11.1834	15.9586
											13.2143	8.7929	17.4556
											13.3036	4.7929	18.6923
											13.3929	5.5799	22.8757
											13.4821	8.2604	18.1006
											13.5714	11.8817	18.3728
											13.6607	13.4852	16.1183
											13.75	15.4083	16.213
											13.8393	14.9941	13.0947
											13.9286	13.7988	9.8698
											14.0179	12.5385	12.0651
											14.1071	8.7219	11.6982
											14.1964	6.8876	12.4438
											14.2857	4.2604	17.8343
											14.375	3.0473	15.7633
											14.4643	5.2426	15.0118
											14.5536	4.142	13.213
											14.6429	3.3432	9.497
											14.7321	4.7278	7.4734
											14.8214	5.1538	6.0592
											14.9107	5.7101	5.5325
											15	3.284	6.2426
											15.0893	2.8817	9.6805
											15.1786	2.3254	10.9586
											15.2679	4.2308	8.1716
											15.3571	6.5503	9.8817
											15.4464	7.0118	14.6982
											15.5357	7.8521	15.8876
											15.625	9.6686	9.5207
											15.7143	11.3846	6.0888
											15.8036	15.1065	7.1479
											15.8929	15.568	8.8047
											15.9821	17.3965	7.8935
											16.0714	13.9763	7.6213
											16.1607	13.497	10.1775
											16.25	12.929	11.3905
											16.3393	9.8343	13.6154
											16.4286	8.7929	12.5799
											16.5179	6.9231	4.6331
											16.6071	6.1834	6.5976
											16.6964	3.6746	9.7692
											16.7857	3.497	10.0533
											16.875	3.5148	24.8284
											16.9643	2.716	23.6568
											17.0536	2.8166	19.0414
											17.1429	4.7633	20.0947
											17.2321	4.2663	22.4556
											17.3214	8.1065	19.7751
											17.4107	10.2899	23.2604
											17.5	11.8757	22.5266
											17.5893	11.787	24.284
											17.6786	10.6923	22.1893
											17.7679	8.7515	22.1302
											17.8571	9.0296	17.4793
											17.9464	10.5325	13.4438
											18.0357	10.8876	11.929
											18.125	8.6805	10.3669
											18.2143	4.787	11.8402
											18.3036	2.6272	12.3136
											18.3929	2.9645	13.2663
											18.4821	0.9053	14.1124
											18.5714	1.213	10.5444
											18.6607	2.3314	9.9172
											18.75	3.4083	6.2781
											18.8393	4.9586	5.9822
											18.9286	8.645	6.5503
											19.0179	11.0296	6.4911
											19.1071	9.5562	7.6982
											19.1964	8.4556	7.8402
											19.2857	5.2959	9.3787
											19.375	7.2899	5.8757
											19.4643	7.3669	7.7811
											19.5536	13.9704	9.7219
											19.6429	17.1953	12.1716
											19.7321	18.5562	20.0118
											19.8214	16.645	11.1953
											19.9107	12.6391	5.2189
											20	9.8639	9.0651
											20.0893	10.142	5.7574
											20.1786	13.0237	5.432
											20.2679	11.645	8.4142
											20.3571	10.9112	9.6746
											20.4464	10.8521	7.8402
											20.5357	10.6095	10.0769
											20.625	11.5621	14.0118
											20.7143	10.4083	15.4793
											20.8036	10.4497	14.8994
											20.8929	9.1598	12.8047
											20.9821	5.9645	12.4615
											21.0714	5.2012	13.2249
											21.1607	5.3254	15.7574
											21.25	6.1479	22.6686
											21.3393	5.5148	22.1479
											21.4286	5.5621	18.4497
											21.5179	5.1893	11.6272
											21.6071	5.574	8.0355
											21.6964	3.6686	8.5503
											21.7857	1.213	11.5385
											21.875	2.5917	11.8284
											21.9643	3.6686	11.3373
											22.0536	4.5976	9.2071
											22.1429	5.5976	8.8757
											22.2321	4.6746	4.8935
											22.3214	8.4024	4.4142
											22.4107	7.5799	9.4615
											22.5	3.787	11.4024
											22.5893	1.9704	8.4024
											22.6786	0.7337	7.9763
											22.7679	0.2249	12.9822
											22.8571	0.5325	13.7929
											22.9464	0.5503	11.7219
											23.0357	0.7929	15.2308
											23.125	0.1065	9.5562
											23.2143	0	9.1479
											23.3036	0	11.284
											23.3929	0.2426	3.7988
											23.4821	0.0178	2.6686
											23.5714	0.1716	5.3669
											23.6607	0.2485	5.2071
											23.75	0.0947	3.2485
											23.8393	0.5207	1.3077
											23.9286	0	0.929
											24.0179	0.1183	6.4201
											24.1071	0.0414	8.2604
											24.1964	0.5266	7.4201
											24.2857	0.432	3.6036
											24.375	0.3491	1.8462
											24.4643	0.1538	0.0888
											24.5536	0.1361	0.5858
											24.6429	0.1893	0.6982
											24.7321	0.3136	0.5385
											24.8214	0.0947	1.8166
											24.9107	0	6.426
		Supplementary Figure 1B											Supplementary Figure 1C
		shNT			shSNAP23			sh+rSNAP23					shNT			shSNAP23			sh+rSNAP23
	PBS	0.0291583	0.0104632	0.0224309	0.00819304	0.0257152	0.0068485	0.0321501	0.0261083	0.0202011		24h	0.251656	0.262693	0.156733	0.094316	0.101127	0.0821214	0.217707	0.202553	0.241655
	2.5	0.215987	0.203282	0.209635	0.08716	0.0877975	0.0820597	0.256246	0.230099	0.216153		48h	0.346578	0.335541	0.253863	0.119971	0.16328	0.123116	0.343977	0.285196	0.400581
	10	0.403873	0.431535	0.39834	0.16162	0.152931	0.141669	0.514523	0.529737	0.46473		72h	0.439294	0.463576	0.372163	0.224287	0.204718	0.225238	0.522312	0.403804	0.467447
	20	0.415771	0.473515	0.379928	0.149183	0.169888	0.176039	0.4319	0.515613	0.519924
	Supplementary Figure 2A						Supplementary Figure 2B
		0h	24h	48h	72h			PBS	2.5	10	20
	ROS intensity (gMFI)	7872	16988	32604	56508		ROS intensity (gMFI)	17043	34217	56324	70054
		7403	17236	27956	39139			13858	32461	46153	56480
		6994	16876	33872	43252			17372	32890	66474	67823
		Supplementary Figure 2C					Supplementary Figure 2D					Supplementary Figure 2E					Supplementary Figure 2H								Supplementary Figure 2H								Supplementary Figure 2H
		OXA-	OXA+	OXA+			OXA-	OXA+	OXA+			OXA-	OXA+	OXA+			OXA-			OXA+					OXA-			OXA+					OXA-			OXA+
		NAC-	NAC-	NAC+			NAC-	NAC-	NAC+			NAC-	NAC-	NAC+			shNT	shSNAP23	sh+rSNAP23	shNT	shSNAP23	sh+rSNAP23			shNT	shSNAP23	sh+rSNAP23	shNT	shSNAP23	sh+rSNAP23			shNT	shSNAP23	sh+rSNAP23	shNT	shSNAP23	sh+rSNAP23
	Apoptosis (%)	7.11	33.4	23.69		Relative cell viability	1.26299	0.506216	1.06949		Fold Caspase-3 activation	0.939414	18.7923	7.56721		ROS intensity (gMFI)	22424	12340	22678	54863	32870	46680		mitoROS level	1.54	0.67	1.385	2.87	1.814	3.081		ΔΨ m	13.15	9.74	16.89	7.22	3.62	7.28
		7.3	48.1	23.26			0.842837	0.32413	0.780488			1.19727	23.6941	11.7088			27885	13991	24391	42954	33886	43547			1.283	0.615	0.857	2.143	1.317	2.735			13.6	8.61	12.48	6.64	2.74	6.8
		11.42	34.46	22.59			0.894169	0.411338	0.825603			0.863318	20.6612	8.71736			24815	11564	24644	44857	28355	46790			1.254	0.718	1.031	2.281	1.649	2.947			16.62	8.66	16.23	6.72	2.5	5.88
		Supplementary Figure 2I								Supplementary Figure 2I								Supplementary Figure 2I
		OXA+								OXA+								OXA+
		NAC-			NAC+					NAC-			NAC+					NAC-			NAC+
		shNT	shSNAP23	sh+rSNAP23	shNT	shSNAP23	sh+rSNAP23			shNT	shSNAP23	sh+rSNAP23	shNT	shSNAP23	sh+rSNAP23			shNT	shSNAP23	sh+rSNAP23	shNT	shSNAP23	sh+rSNAP23
	Apoptosis (%)	32.48	25.96	31.71	24.73	11.14	23.62		Fold Caspase-3 activation	9.78804	5.47943	11.8828	7.47225	0.903397	5.84833		Inhibition rate of proliferation (%)	0.4564	0.3531	0.5214	0.2215	0.1733	0.2715
		34.45	20.59	32.3	21.79	12.79	20.83			12.7579	5.45646	10.8727	5.46651	1.19201	4.84402			0.4878	0.3561	0.4878	0.2135	0.1295	0.2515
		34.28	20.91	33.25	25.84	12.02	24.02			9.75789	4.43923	8.8555	5.4134	0.904593	5.88134			0.5432	0.392	0.4215	0.2465	0.1052	0.2498
		Supplementary Figure 5C											Supplementary Figure 5D					Supplementary Figure 5F
	Time (minutes)	shNT			shSNAP23			sh+rSNAP23					shNT	shSNAP23	sh+rSNAP23			shNT	shSNAP23	sh+rSNAP23
	1.3	195.098	182.463	170.007	105.29	113.798	129.855	152.546	179.908	161.321		Basal OCR (pmol/min)	100.785	65.0546	71.0558		Relative mtDNA level	2.56008	1.01644	1.57455
	7.79	184.302	171.837	162.995	120.77	102.482	100.34	140.79	146.847	153.239			89.2589	31.2699	83.9527			1.60487	1.19592	1.97768
	14.26	181.632	168.421	160.484	125.453	94.5601	99.1304	133.038	148.347	160.894			79.7011	39.2807	96.0644			2.53996	1.04741	2.32951
	20.83	96.2771	94.7498	91.0246	74.9284	79.1549	80.1196	63.5677	68.8439	74.1562								1.85889	0.967528	2.28123
	27.31	80.4575	91.9553	99.4729	62.1652	64.3952	79.325	63.2056	67.1456	70.7417								2.16337	0.772702	1.82012
	33.8	103.685	104.602	106.916	74.0645	72.8587	72.2147	72.5297	74.3013	70.1415
	40.35	298.732	288.425	263.492	189.252	172.106	166.134	246.213	251.584	273.006
	46.84	244.536	260.07	260.991	160.261	165.333	165.734	232.133	237.461	238.391			Supplementary Figure 5E
	53.33	241.704	248.96	247.709	140.551	166.598	169.371	231.584	233.168	235.05			shNT	shSNAP23	sh+rSNAP23
	59.91	90.9022	87.5304	86.8991	63.2311	58.2649	59.6367	69.7905	73.1469	72.1815		SRC (pmol/min)	117.1	63.7985	113.175
	66.4	84.38	86.2038	85.3842	50.2445	64.6781	64.4294	60.2091	69.5821	70.5204			120.004	77.5463	103.237
	72.89	80.8463	79.1624	80.783	60.3987	63.2902	59.8498	61.9825	64.3944	64.8299			103.008	67.0039	112.112
		Supplementary Figure 7B						Supplementary Figure 7B						Supplementary Figure 7B						Supplementary Figure 7E						Supplementary Figure 7E
		oeNC	oeTFAM	oeNC	oeTFAM			oeNC	oeTFAM	oeNC	oeTFAM			oeNC	oeTFAM	oeNC	oeTFAM			oeNC	oeTFAM	oeNC	oeTFAM			oeNC	oeTFAM	oeNC	oeTFAM
		shNT	shNT	shSNAP23	shSNAP23			shNT	shNT	shSNAP23	shSNAP23			shNT	shNT	shSNAP23	shSNAP23			shNT	shNT	shSNAP23	shSNAP23			shNT	shNT	shSNAP23	shSNAP23
	Apoptosis (%)	39.4	50.5	26.08	34.04		Fold Caspase-3 activation	3.59772	10.2557	0.996743	2.743		Inhibition rate of proliferation (%)	44.25	70.74	19.58	48.65		ROS intensity (gMFI)	38008	54990	16875	23421		mitoROS level	1.719	3.228	0.938	1.565
		36.96	47.01	23.73	37			3.56678	8.22638	0.973941	3.41531			42.5	73.67	26.43	48.27			34050	56776	22272	22272			1.671	2.825	0.778	1.863
		32.84	46.07	21.17	34.22			4.60586	9.2215	1.02932	4.11531			47.26	57.06	25.51	52.45			33224	65368	24791	28139			2.068	3.188	0.945	1.935
		Supplementary Figure 7F						Supplementary Figure 7F						Supplementary Figure 7F												Supplementary Figure 7E
		NAC-	NAC-	NAC+	NAC+			NAC-	NAC-	NAC+	NAC+			NAC-	NAC-	NAC+	NAC+									oeNC	oeTFAM	oeNC	oeTFAM
		oeNC	oeTFAM	oeNC	oeTFAM			oeNC	oeTFAM	oeNC	oeTFAM			oeNC	oeTFAM	oeNC	oeTFAM									shNT	shNT	shSNAP23	shSNAP23
		shNT	shNT	shNT	shNT			shNT	shNT	shNT	shNT			shNT	shNT	shNT	shNT								ΔΨ m	0.804	2.797	0.429	1.159
	Apoptosis (%)	37.77	49.9	21.39	36.78		Fold Caspase-3 activation	6.86965	10.6155	1.30235	6.72727		Inhibition rate of proliferation (%)	38.8	65.48	29.16	45.27									1.166	2.349	0.388	1.128
		38.32	50.72	25.41	32.06			5.65788	11.5718	0.858588	4.53427			46.22	55.37	33.34	46.35									1.131	2.079	0.495	1.304
		34.19	53.97	12.06	26.29			5.61553	9.49412	0.839059	4.5021			50.5	53.35	33.67	43.33
